# Supplementary material for: Neonatal sepsis in Iran: A systematic review and meta-analysis on national prevalence and causative pathogens
Source: PLoS One. 2020 Jan 24;15(1):e0227570. doi: 10.1371/journal.pone.0227570 (PMC6980642; doi:10.1371/journal.pone.0227570)
Supplement: S1 File — (XLSX) [file pone.0227570.s006.xlsx]

## Sheet: Dr. Akbarian-Riahi2 for dr rost
id	Authour last name	Publishyear	Implementationyear	Province	SampleSize	positive culture	Early Onset Sepsis	Late Onset Sepsis	male	sepsis_M	female	sepsis	Grampositivesbacteria	Staphylococcusaureus	Coagulasenegativestaphylococci	GroupAStreptococci	GroupBStreptococci	GroupDStreptococci	Streptococcuspneumoniae	Streptococcusviridance	Enterococcusspp	Bacillusspp	Gramnegativesbacteria	Klebsiellapneumoniae	Escherichiacoli	Pseudomonasaeruginosa	Enterobacterspecies	Serratiaspecies	Proteusspecies	Salmonellaspecies	variabl0	Neisseriameningitidis	Acinetobacterspecies	Citerobacter
1	Shahian,M	2010	2004-2007	Shiraz	208	90	38	52	115	54	93	36	#NULL!	10	15	2	2	#NULL!	#NULL!	3	10	#NULL!	#NULL!	7	#NULL!	#NULL!	8	#NULL!	1	#NULL!	#NULL!	#NULL!	5	#NULL!
2	Malakan Rad,E	2004	2000-2003	Kashan	453	136	104	32	#NULL!	#NULL!	#NULL!	#NULL!	#NULL!	#NULL!	20	#NULL!	#NULL!	#NULL!	#NULL!	#NULL!	#NULL!	#NULL!	#NULL!	43	#NULL!	58	#NULL!	#NULL!	#NULL!	#NULL!	#NULL!	#NULL!	#NULL!	#NULL!
3	Movahedian,AH	2006	2002-2005	Kashan	1680	111	86	25	#NULL!	#NULL!	#NULL!	#NULL!	#NULL!	7	23	#NULL!	#NULL!	#NULL!	#NULL!	#NULL!	1	#NULL!	#NULL!	19	3	40	11	#NULL!	#NULL!	#NULL!	#NULL!	#NULL!	#NULL!	7
4	Dezfouli Manesh,Z	2011	2007-2009	Kermanshah	2175	90			#NULL!	#NULL!	#NULL!	#NULL!	#NULL!	28	3	#NULL!	#NULL!	#NULL!	1	#NULL!	#NULL!	#NULL!	#NULL!	15	6	4	13	#NULL!	#NULL!	#NULL!	#NULL!	#NULL!	2	8
5	Ghorbani,MH	2009	2007-2008	Gilan	298	31			#NULL!	#NULL!	#NULL!	#NULL!	#NULL!	#NULL!	#NULL!	#NULL!	#NULL!	#NULL!	#NULL!	#NULL!	24	#NULL!	#NULL!	2	#NULL!	#NULL!	#NULL!	#NULL!	#NULL!	#NULL!	#NULL!	#NULL!	#NULL!	#NULL!
6	Dokht Khosravi,A	2004	2000	Khozestan	200	10			123	8	77	2	#NULL!	#NULL!	#NULL!	#NULL!	#NULL!	#NULL!	#NULL!	#NULL!	#NULL!	#NULL!	#NULL!	2	2	#NULL!	5	#NULL!	#NULL!	#NULL!	#NULL!	#NULL!	#NULL!	#NULL!
7	Ahmadi,K	2014	2011-2012	Khozestan	405	55			#NULL!	#NULL!	#NULL!	#NULL!	#NULL!	#NULL!	#NULL!	#NULL!	#NULL!	#NULL!	#NULL!	#NULL!	#NULL!	#NULL!	#NULL!	49	#NULL!	6	#NULL!	#NULL!	#NULL!	#NULL!	#NULL!	#NULL!	#NULL!	#NULL!
8	Nikavar,A	2008		Tehran	240	56			#NULL!	#NULL!	#NULL!	#NULL!	#NULL!	#NULL!	#NULL!	#NULL!	#NULL!	#NULL!	#NULL!	#NULL!	#NULL!	#NULL!	#NULL!	#NULL!	#NULL!	#NULL!	#NULL!	#NULL!	#NULL!	#NULL!	#NULL!	#NULL!	#NULL!	#NULL!
9	Torkaman,M	2009	2003-2006	Tehran	114	53	30	23	#NULL!	#NULL!	#NULL!	#NULL!	#NULL!	4	17	#NULL!	#NULL!	#NULL!	#NULL!	#NULL!	#NULL!	#NULL!	#NULL!	2	7	2	21	#NULL!	#NULL!	#NULL!	#NULL!	#NULL!	#NULL!	#NULL!
10	Monsef,A	2010	2004-2006	Hamadan	417	105			239	60	183	45	#NULL!	7	11	#NULL!	#NULL!	#NULL!	#NULL!	#NULL!	1	#NULL!	#NULL!	11	70	#NULL!	#NULL!	#NULL!	#NULL!	#NULL!	#NULL!	#NULL!	#NULL!	#NULL!
11	Sharifi Yazdi,MK	2014	2011-2012	Tehran	216	55			#NULL!	#NULL!	#NULL!	#NULL!	#NULL!	12	8	#NULL!	#NULL!	#NULL!	1	#NULL!	2	#NULL!	#NULL!	8	19	#NULL!	#NULL!	#NULL!	#NULL!	3	#NULL!	#NULL!	#NULL!	#NULL!
12	Mosayebi,Z	2013	2006-2008	Tehran	1126	104			#NULL!	#NULL!	#NULL!	#NULL!	#NULL!	18	6	#NULL!	#NULL!	#NULL!	#NULL!	#NULL!	4	#NULL!	#NULL!	2	4	18	#NULL!	#NULL!	#NULL!	#NULL!	#NULL!	#NULL!	#NULL!	#NULL!
13	Aletayeb,SMH	2011	2004-2008	Razavi Khorasan	3700	153	99	54	#NULL!	#NULL!	#NULL!	#NULL!	#NULL!	1	#NULL!	#NULL!	#NULL!	#NULL!	#NULL!	#NULL!	1	#NULL!	#NULL!	41	22	9	27	#NULL!	#NULL!	#NULL!	#NULL!	#NULL!	12	1
14	Hashemizadeh,Z	2009	2006-2007	Shiraz	578	78			#NULL!	#NULL!	#NULL!	#NULL!	#NULL!	6	#NULL!	#NULL!	2	#NULL!	#NULL!	1	#NULL!	#NULL!	#NULL!	2	2	8	2	#NULL!	#NULL!	2	#NULL!	#NULL!	2	#NULL!
16	Adib,M	2011	2005-2006	Isfahan	69	20			#NULL!	#NULL!	#NULL!	#NULL!	#NULL!	#NULL!	#NULL!	#NULL!	#NULL!	#NULL!	#NULL!	#NULL!	#NULL!	#NULL!	#NULL!	#NULL!	#NULL!	#NULL!	#NULL!	#NULL!	#NULL!	#NULL!	#NULL!	#NULL!	#NULL!	#NULL!
17	Karambin,M	2011	2008-2010	Gilan	611	64			331	37	280	27	#NULL!	2	2	#NULL!	2	#NULL!	#NULL!	#NULL!	#NULL!	#NULL!	#NULL!	4	2	2	50	#NULL!	#NULL!	#NULL!	#NULL!	#NULL!	#NULL!	#NULL!
18	Besharati,R	2011		Khorasan	100	7			#NULL!	#NULL!	#NULL!	#NULL!	#NULL!	#NULL!	4	#NULL!	#NULL!	#NULL!	#NULL!	#NULL!	#NULL!	#NULL!	#NULL!	2	1	#NULL!	#NULL!	#NULL!	#NULL!	#NULL!	#NULL!	#NULL!	#NULL!	#NULL!
19	Salamati,P	2006	1999-2004	Tehran	52	11			#NULL!	#NULL!	#NULL!	#NULL!	#NULL!	#NULL!	#NULL!	#NULL!	#NULL!	#NULL!	#NULL!	#NULL!	#NULL!	#NULL!	#NULL!	#NULL!	#NULL!	#NULL!	#NULL!	#NULL!	#NULL!	#NULL!	#NULL!	#NULL!	#NULL!	#NULL!
20	Milani,SM	2007	1994-1995	Tehran	104	31			#NULL!	#NULL!	#NULL!	#NULL!	#NULL!	9	5	1	1	#NULL!	#NULL!	#NULL!	2	#NULL!	#NULL!	8	4	#NULL!	3	#NULL!	#NULL!	2	#NULL!	#NULL!	#NULL!	#NULL!
21	khosravi,N	2017	2007-2010	Tehran	70	17	10	7	39	8	31	9	#NULL!	4	1	#NULL!	#NULL!	#NULL!	#NULL!	#NULL!	#NULL!	#NULL!	#NULL!	6	4	#NULL!	#NULL!	#NULL!	#NULL!	#NULL!	#NULL!	#NULL!	2	#NULL!
22	Fesharaki Nia,A	2004	2003-2004	South Khorasan	67	6			#NULL!	#NULL!	#NULL!	#NULL!	#NULL!	#NULL!	3	#NULL!	#NULL!	#NULL!	#NULL!	#NULL!	#NULL!	#NULL!	#NULL!	2	2	2	1	#NULL!	1	#NULL!	#NULL!	#NULL!	#NULL!	1
23	Afsharpaiman,S	2019	2003-2006	Tehran	1800	84	44	23	#NULL!	#NULL!	#NULL!	#NULL!	#NULL!	#NULL!	20	#NULL!	#NULL!	#NULL!	#NULL!	#NULL!	#NULL!	#NULL!	#NULL!	13	7	5	33	#NULL!	#NULL!	#NULL!	#NULL!	#NULL!	#NULL!	#NULL!
